# Supplementary material for: Conjunctival Limbal Autograft Combined with Amnion-Assisted Conjunctival Epithelial Redirection for Unilateral Total Limbal Stem Cell Deficiency after Severe Chemical Burn
Source: J Clin Med. 2023 Sep 27;12(19):6235. doi: 10.3390/jcm12196235 (PMC10573734; doi:10.3390/jcm12196235)
Supplement: Supplementary file 1 [file jcm-12-06235-s001.zip]

Archive with 1 entries (1 files):
- jcm-2594499-supplementary.mp4
